# Supplementary material for: Genome-Wide Identification and Expression Analysis of DWARF53 Gene in Response to GA and SL Related to Plant Height in Banana
Source: Plants (Basel). 2024 Feb 5;13(3):458. doi: 10.3390/plants13030458 (PMC10857657; doi:10.3390/plants13030458)
Supplement: Supplementary file 1 [file plants-13-00458-s001.zip]

Archive with 1 entries (1 files):
- plants-2811594-supplementary.pdf
